# Supplementary material for: A contribution to the knowledge of the mountain entomofauna of Mexico with a description of two new species of Onthophagus Latreille, 1802 (Coleoptera, Scarabaeidae, Scarabaeinae)
Source: Zookeys. 2016 Mar 15;(572):23–50. doi: 10.3897/zookeys.572.6763 (PMC4843985; doi:10.3897/zookeys.572.6763)
Supplement: XML Treatment for Onthophagus clavijeroi [file zookeys.572.6763-treatment1.xml]

<!DOCTYPE tp:taxon-treatment
  PUBLIC "-//TaxonX//DTD Taxonomic Treatment Publishing DTD v0 20100105//EN" "tax-treatment-NSO.dtd">
<tp:taxon-treatment xmlns:tp="http://www.plazi.org/taxpub"><tp:treatment-meta><kwd-group><label>Taxon classification</label><kwd><named-content content-type="kingdom">Animalia</named-content></kwd><kwd><named-content content-type="order">Coleoptera</named-content></kwd><kwd><named-content content-type="family">Scarabaeidae</named-content></kwd></kwd-group><mixed-citation publication-type="journal"><person-group><name><surname>Moctezuma</surname><given-names>Victor</given-names></name><name><surname>Rossini</surname><given-names>Michele</given-names></name><name><surname>Zunino</surname><given-names>Mario</given-names></name><name><surname>Halffter</surname><given-names>Gonzalo</given-names></name></person-group><article-title>A contribution to the knowledge of the mountain entomofauna of Mexico with a description of two new species of <italic><tp:taxon-name><tp:taxon-name-part taxon-name-part-type="genus">Onthophagus</tp:taxon-name-part></tp:taxon-name></italic> Latreille, 1802 (<tp:taxon-name><tp:taxon-name-part taxon-name-part-type="order">Coleoptera</tp:taxon-name-part></tp:taxon-name>, <tp:taxon-name><tp:taxon-name-part taxon-name-part-type="family">Scarabaeidae</tp:taxon-name-part></tp:taxon-name>, <tp:taxon-name><tp:taxon-name-part taxon-name-part-type="subfamily">Scarabaeinae</tp:taxon-name-part></tp:taxon-name>)</article-title><source>Zookeys</source><day>15</day><month>3</month><year>2016</year><volume>2016</volume><issue>572</issue><fpage>23</fpage><lpage>50</lpage><pub-id pub-id-type="doi">10.3897/zookeys.572.6763</pub-id></mixed-citation></tp:treatment-meta><tp:nomenclature><tp:taxon-name>
            <tp:taxon-name-part taxon-name-part-type="genus">Onthophagus</tp:taxon-name-part>
            <tp:taxon-name-part taxon-name-part-type="species">clavijeroi</tp:taxon-name-part>
            <object-id xmlns:xlink="http://www.w3.org/1999/xlink" content-type="zoobank" xlink:type="simple">http://zoobank.org/74F35DE3-6094-48F3-948E-F0BB7992EA1D</object-id>
          </tp:taxon-name><tp:taxon-authority>Moctezuma, Rossini &amp; Zunino</tp:taxon-authority><tp:taxon-status xmlns:xlink="http://www.w3.org/1999/xlink" xlink:type="simple">sp. n.</tp:taxon-status></tp:nomenclature><tp:treatment-sec sec-type="material"><title>Material examined.</title><p>Holotype: male pinned with genitalia in microvial. 1. Label Holotypus (in Spanish) “Mexico, El Pinal, Pue., at 0.3 km from Rincón, 2/VII/13, necrotrap 7n2, <named-content xmlns:xlink="http://www.w3.org/1999/xlink" content-type="dwc:verbatimCoordinates" xlink:type="simple">x- 97°53'59.8" W, y- 19°8'55.3"</named-content>, shrubby veg., 2704 m a.s.l., Moctezuma J.V.P. Col.” (1 ♂ <abbrev xmlns:xlink="http://www.w3.org/1999/xlink" content-type="institution" xlink:title="Gonzalo Halffter collection, Xalapa, Mexico" xlink:type="simple">GH</abbrev>). Paratypes: 1 ♂, same label as the holotype; 2 ♂♂, labeled “Mexico, El Pinal, Pue., at 0.3 km from Rincón, 2/VII/13, necrotrap 7n6, <named-content xmlns:xlink="http://www.w3.org/1999/xlink" content-type="dwc:verbatimCoordinates" xlink:type="simple">x- 97°54'1.1" W, y- 19°8'56.8"</named-content>, oak forest, 2710 m a.s.l., Moctezuma J.V.P. Col.”; 2 ♂♂, 1 ♀ labeled “Mexico, El Pinal, Pue., at 0.3 km from Rincón, 2/VII/13, necrotrap 7n7, <named-content xmlns:xlink="http://www.w3.org/1999/xlink" content-type="dwc:verbatimCoordinates" xlink:type="simple">x- 97°53'59.8" W, y- 19°8'54.3"</named-content>, oak forest, 2704 m a.s.l., Moctezuma J.V.P. Col.”; 1 ♀ labeled “Mexico, El Pinal, Pue., at 2.5 km from Rincón, 26/VI/13, necrotrap 5n1, <named-content xmlns:xlink="http://www.w3.org/1999/xlink" content-type="dwc:verbatimCoordinates" xlink:type="simple">x- 97°55'2.1" W, y- 19°7'46.6"</named-content>, oak forest, 2543 m a.s.l, Moctezuma J.V.P. Col.”.</p></tp:treatment-sec><tp:treatment-sec sec-type="Description"><title>Description.</title><p>Holotype. Major male (Fig. <xref ref-type="fig" rid="F2">1</xref>). Length 9.4 mm, maximum width of pronotum 5.3 mm. Body dark-brown and dull with cupreous casts, antennal club dark grey, body covered with yellow and light setae. Clypeus transversally developed and pentagonal shaped, distinctly concave, with anterior margin widely curved at middle. <!--PageBreak-->Head with lateral margins slightly sinuate in proximity of clypeo-genal suture, genae with margins subparallel, genal suture distinct. Clypeal carina absent to very feebly indicated, frontal carina subtrapezoidal with anterior convexity and elevated at middle with a triangular tubercle, frons coarsely punctured, with short and light-yellow setae, <!--PageBreak-->forward curved. Clypeus with strong and coarse punctures, punctuation almost confluent, some punctures with a long seta, few and shorter setae near the apex of clypeus. Posterior margin of pronotum with evanescent border, lateral margins straight to barely concave between anterior and median angles. Pronotal protuberance not regularly convex, pronotum distinctly sloped between median tubercles and anterior margin, pronotal protuberance obtusely trapezoidal, anterior tubercles absent, posterior tubercles strong and slightly forward than the middle of pronotum. Pronotal disc with irregular and coarse punctuation, punctures slightly elongated and crowded, pronotal surface between punctures clearly microsculptured, punctures with a long and light seta, pilosity shorter and scattered in proximity of apex of pronotal protuberance. Elytral striae impressed, bright and with medium-sized punctures well-spaced, interstriae flattened with finer punctuation than pronotum, every puncture bears a light-yellow seta, microsculpture evident. Pygidium dull and sericeous at the base, apically bright, pygidial surface with inconspicuous punctuation, punctures with a short and light seta, median and longitudinal part of pygidium bare and lacking significant punctures, microsculpture of pygidium reticular. Apex of pygidium with bigger, transversal and confluent punctures, microsculpture less evident. Foretibiae slender, distinctly curved and slightly wider at apex, apical spur with apex distinctly curved downward.</p><fig id="F2" position="float" orientation="portrait"><label>Figure 1.</label><caption><p>
          <italic><tp:taxon-name><tp:taxon-name-part taxon-name-part-type="genus">Onthophagus</tp:taxon-name-part> <tp:taxon-name-part taxon-name-part-type="species">clavijeroi</tp:taxon-name-part></tp:taxon-name></italic> sp. n. major male.</p></caption><graphic xmlns:xlink="http://www.w3.org/1999/xlink" xlink:href="zookeys-572-023-g002.jpg" position="float" orientation="portrait" xlink:type="simple" id="oo_81586.jpg"/></fig><p>Parameres and endophallic sclerites: Figs <xref ref-type="fig" rid="F5">4</xref>–<xref ref-type="fig" rid="F7">6</xref>.</p><p>Female (Fig. <xref ref-type="fig" rid="F4">3</xref>): Clypeus more elongated forward than in male, clypeal carina strong and evenly curved, frontal carina trapezoidal, lateral margins of clypeus straight, apex widely curved, clypeo-genal suture not indicated on lateral margin of the head. Lateral margins of pronotum curved, anterior pronotal protuberance ill-defined, disc of pronotum with two circular and flattened areas. Protibiae distinctly wider and less curved than in male. Female genitalia: Fig. <xref ref-type="fig" rid="F9">7</xref>.</p><p>Variation. Minor male (Fig. <xref ref-type="fig" rid="F3">2</xref>): Smaller than male, clypeus more distinctly trapezoidal, clypeal carina very weakly indicated and slightly swollen at middle, frontal carina reduced and lacking median tubercle, anterior pronotal protuberance ill-defined to absent, disc with two flattened and circular areas.</p><fig id="F3" position="float" orientation="portrait"><label>Figure 2.</label><caption><p>
          <italic><tp:taxon-name><tp:taxon-name-part taxon-name-part-type="genus">Onthophagus</tp:taxon-name-part> <tp:taxon-name-part taxon-name-part-type="species">clavijeroi</tp:taxon-name-part></tp:taxon-name></italic> sp. n. minor male.</p></caption><graphic xmlns:xlink="http://www.w3.org/1999/xlink" xlink:href="zookeys-572-023-g003.jpg" position="float" orientation="portrait" xlink:type="simple" id="oo_81587.jpg"/></fig><fig id="F4" position="float" orientation="portrait"><label>Figure 3.</label><caption><p>Female <italic><tp:taxon-name><tp:taxon-name-part taxon-name-part-type="genus">Onthophagus</tp:taxon-name-part> <tp:taxon-name-part taxon-name-part-type="species">clavijeroi</tp:taxon-name-part></tp:taxon-name></italic> sp. n.</p></caption><graphic xmlns:xlink="http://www.w3.org/1999/xlink" xlink:href="zookeys-572-023-g004.jpg" position="float" orientation="portrait" xlink:type="simple" id="oo_81588.jpg"/></fig><fig id="F5" position="float" orientation="portrait"><label>Figure 4.</label><caption><p>Aedeagus of <italic><tp:taxon-name><tp:taxon-name-part taxon-name-part-type="genus">Onthophagus</tp:taxon-name-part> <tp:taxon-name-part taxon-name-part-type="species">clavijeroi</tp:taxon-name-part></tp:taxon-name></italic> sp. n.</p></caption><graphic xmlns:xlink="http://www.w3.org/1999/xlink" xlink:href="zookeys-572-023-g005.jpg" position="float" orientation="portrait" xlink:type="simple" id="oo_81589.jpg"/></fig><fig id="F6" position="float" orientation="portrait"><label>Figure 5.</label><caption><p>Copulatory lamella of <italic><tp:taxon-name><tp:taxon-name-part taxon-name-part-type="genus">Onthophagus</tp:taxon-name-part> <tp:taxon-name-part taxon-name-part-type="species">clavijeroi</tp:taxon-name-part></tp:taxon-name></italic> sp. n.</p></caption><graphic xmlns:xlink="http://www.w3.org/1999/xlink" xlink:href="zookeys-572-023-g006.jpg" position="float" orientation="portrait" xlink:type="simple" id="oo_81590.jpg"/></fig><fig id="F7" position="float" orientation="portrait"><label>Figure 6.</label><caption><p>Accessory lamellae of <italic><tp:taxon-name><tp:taxon-name-part taxon-name-part-type="genus">Onthophagus</tp:taxon-name-part> <tp:taxon-name-part taxon-name-part-type="species">clavijeroi</tp:taxon-name-part></tp:taxon-name></italic> sp. n.</p></caption><graphic xmlns:xlink="http://www.w3.org/1999/xlink" xlink:href="zookeys-572-023-g007.jpg" position="float" orientation="portrait" xlink:type="simple" id="oo_81591.jpg"/></fig></tp:treatment-sec><tp:treatment-sec sec-type="Derivatio nominis"><title>Derivatio nominis.</title><p>We dedicate this species to Francisco Xavier Clavijero (Port of Veracruz, then New Spain, 9 September 1731 – Bologna, Italy, 2 April 1787), American naturalist who, together with his Chilean contemporary J. I. Molina, contested the ideas of Buffon and Pauw in their famous argument about the New World.</p></tp:treatment-sec><tp:treatment-sec sec-type="type material"><title>Synthesis of localities of the type material.</title><p>MEXICO: State of Puebla, El Pinal mountain, Rincón Citlaltépetl at 0.3 km from Rincón Citlaltépetl, 2704–2710 m a.s.l.; Cerro El Pinal, Santa Isabel Tepetzala at 2.5 km from Rincón Citlaltépetl, 2543 m a.s.l.</p></tp:treatment-sec><tp:treatment-sec sec-type="Type locality"><title>Type locality.</title><p>Cerro El Pinal, Rincón Citlaltépetl, state of Puebla, Mexico.</p></tp:treatment-sec><tp:treatment-sec sec-type="Type deposit"><title>Type deposit.</title><p>Holotype and one paratype in the <abbrev xmlns:xlink="http://www.w3.org/1999/xlink" content-type="institution" xlink:title="Gonzalo Halffter collection, Xalapa, Mexico" xlink:type="simple">GH</abbrev> Collection. Six paratypes in the <abbrev xmlns:xlink="http://www.w3.org/1999/xlink" content-type="institution" xlink:title="Victor Moctezuma collection, Xalapa, Mexico" xlink:type="simple">VM</abbrev>, <abbrev xmlns:xlink="http://www.w3.org/1999/xlink" content-type="institution" xlink:title="Michele Rossini collection, Pesaro, Italy" xlink:type="simple">MR</abbrev>, <abbrev xmlns:xlink="http://www.w3.org/1999/xlink" content-type="institution" xlink:title="Mario Zunino collection, Asti, Italy" xlink:type="simple">MZ</abbrev> and <abbrev xmlns:xlink="http://www.w3.org/1999/xlink" content-type="institution" xlink:title="Miguel A. Morón, collection, Xalapa, Mexico" xlink:type="simple">MM</abbrev> collections.</p></tp:treatment-sec><tp:treatment-sec sec-type="Affinities"><title>Affinities.</title><p>
            <italic><tp:taxon-name><tp:taxon-name-part taxon-name-part-type="genus">Onthophagus</tp:taxon-name-part> <tp:taxon-name-part taxon-name-part-type="species">clavijeroi</tp:taxon-name-part></tp:taxon-name></italic> belongs undoubtedly to the <italic><tp:taxon-name><tp:taxon-name-part taxon-name-part-type="species">chevrolati</tp:taxon-name-part></tp:taxon-name></italic> group (<xref ref-type="bibr" rid="B30">Zunino and Halffter 1988</xref>), which is well represented in the MTZ mountains, particularly in the TMVB.</p><!--PageBreak--><!--PageBreak--><!--PageBreak--><p>Examination of the external morphology of <italic><tp:taxon-name><tp:taxon-name-part taxon-name-part-type="genus">Onthophagus</tp:taxon-name-part> <tp:taxon-name-part taxon-name-part-type="species">clavijeroi</tp:taxon-name-part></tp:taxon-name></italic>, with special emphasis on the male and female genital organs, led us to consider that this new <italic><tp:taxon-name><tp:taxon-name-part taxon-name-part-type="genus">Onthophagus</tp:taxon-name-part></tp:taxon-name></italic> of El Pinal is closely related to the species included in the <italic><tp:taxon-name><tp:taxon-name-part taxon-name-part-type="species">fuscus</tp:taxon-name-part></tp:taxon-name></italic> complex (<xref ref-type="bibr" rid="B30">Zunino and Halffter 1988</xref>), such as <italic><tp:taxon-name><tp:taxon-name-part taxon-name-part-type="genus">Onthophagus</tp:taxon-name-part> <tp:taxon-name-part taxon-name-part-type="species">fuscus</tp:taxon-name-part></tp:taxon-name></italic> Boucomont and its subspecies (the nominotypic one, <italic><tp:taxon-name><tp:taxon-name-part taxon-name-part-type="genus">Onthophagus</tp:taxon-name-part> <tp:taxon-name-part taxon-name-part-type="species">fuscus</tp:taxon-name-part> <tp:taxon-name-part taxon-name-part-type="subspecies">mycetorum</tp:taxon-name-part></tp:taxon-name></italic> Zunino &amp; Halffter, <italic><tp:taxon-name><tp:taxon-name-part taxon-name-part-type="genus">Onthophagus</tp:taxon-name-part> <tp:taxon-name-part taxon-name-part-type="species">fuscus</tp:taxon-name-part> <tp:taxon-name-part taxon-name-part-type="subspecies">parafuscus</tp:taxon-name-part></tp:taxon-name></italic> Zunino &amp; Halffter and <italic><tp:taxon-name><tp:taxon-name-part taxon-name-part-type="genus">Onthophagus</tp:taxon-name-part> <tp:taxon-name-part taxon-name-part-type="species">fuscus</tp:taxon-name-part> <tp:taxon-name-part taxon-name-part-type="subspecies">canescens</tp:taxon-name-part></tp:taxon-name></italic> Zunino &amp; Halffter), <italic><tp:taxon-name><tp:taxon-name-part taxon-name-part-type="genus">Onthophagus</tp:taxon-name-part> <tp:taxon-name-part taxon-name-part-type="species">pseudofuscus</tp:taxon-name-part></tp:taxon-name></italic> Zunino &amp; Halffter and <italic><tp:taxon-name><tp:taxon-name-part taxon-name-part-type="genus">Onthophagus</tp:taxon-name-part> <tp:taxon-name-part taxon-name-part-type="species">semiopacus</tp:taxon-name-part></tp:taxon-name></italic> Harold. The morphological pattern shared among these species appears to support their monophyletic origin, but a profound revision of the <italic><tp:taxon-name><tp:taxon-name-part taxon-name-part-type="species">fuscus</tp:taxon-name-part></tp:taxon-name></italic> complex is required in order to properly address the identity of the polytypic <italic><tp:taxon-name><tp:taxon-name-part taxon-name-part-type="genus">Onthophagus</tp:taxon-name-part> <tp:taxon-name-part taxon-name-part-type="species">fuscus</tp:taxon-name-part></tp:taxon-name></italic> and the internal systematics of the complex.</p><!--PageBreak--><p>The shape and orientation of the apices of the parameres of <italic><tp:taxon-name><tp:taxon-name-part taxon-name-part-type="genus">Onthophagus</tp:taxon-name-part> <tp:taxon-name-part taxon-name-part-type="species">clavijeroi</tp:taxon-name-part></tp:taxon-name></italic> and <italic><tp:taxon-name><tp:taxon-name-part taxon-name-part-type="genus">Onthophagus</tp:taxon-name-part> <tp:taxon-name-part taxon-name-part-type="species">fuscus</tp:taxon-name-part> <tp:taxon-name-part taxon-name-part-type="subspecies">fuscus</tp:taxon-name-part></tp:taxon-name></italic> are very similar (Fig. <xref ref-type="fig" rid="F5">4</xref>), but the general shape of the lamella copulatrix (Fig. <xref ref-type="fig" rid="F7">6</xref>), especially the shape and development of both the internal carina and right branch of the copulatory lamella, allow us to easily distinguish between the two species.</p><p>In the female, the ventral sclerotization of the vagina corresponds to the morphological pattern already found within the <italic><tp:taxon-name><tp:taxon-name-part taxon-name-part-type="species">fuscus</tp:taxon-name-part></tp:taxon-name></italic> complex, although the cephalic branches appear noticeably less developed in <italic><tp:taxon-name><tp:taxon-name-part taxon-name-part-type="genus">Onthophagus</tp:taxon-name-part> <tp:taxon-name-part taxon-name-part-type="species">clavijeroi</tp:taxon-name-part></tp:taxon-name></italic> (Fig. <xref ref-type="fig" rid="F9">7</xref>).</p><fig id="F9" position="float" orientation="portrait"><label>Figure 7.</label><caption><p>Genital apparatus of female <italic><tp:taxon-name><tp:taxon-name-part taxon-name-part-type="genus">Onthophagus</tp:taxon-name-part> <tp:taxon-name-part taxon-name-part-type="species">clavijeroi</tp:taxon-name-part></tp:taxon-name></italic> sp. n.</p></caption><graphic xmlns:xlink="http://www.w3.org/1999/xlink" xlink:href="zookeys-572-023-g009.jpg" position="float" orientation="portrait" xlink:type="simple" id="oo_81592.jpg"/></fig></tp:treatment-sec><tp:treatment-sec sec-type="Distribution and ecology"><title>Distribution and ecology</title><p>
            <bold>(Maps <xref ref-type="fig" rid="F8">2</xref>–<xref ref-type="fig" rid="F10">3</xref>).</bold> The species and subspecies of the <italic><tp:taxon-name><tp:taxon-name-part taxon-name-part-type="species">fuscus</tp:taxon-name-part></tp:taxon-name></italic> complex are distributed across the mountain ranges that delimit the Mexican High Plateau, including the Sierra Madre Occidental, the TMVB and the Sierra Madre Oriental, with one species in the Puebla-Oaxaca Mountain System (Map <xref ref-type="fig" rid="F8">2</xref>). According to <xref ref-type="bibr" rid="B30">Zunino and Halffter (1988)</xref>, the <italic><tp:taxon-name><tp:taxon-name-part taxon-name-part-type="species">fuscus</tp:taxon-name-part></tp:taxon-name></italic> complex occurs to the north of the Tropic of Cancer, on the continental side of the Sierra Madre Occidental at between 2400 and 3000 m a.s.l. and following the distribution pattern of <italic><tp:taxon-name><tp:taxon-name-part taxon-name-part-type="genus">Onthophagus</tp:taxon-name-part> <tp:taxon-name-part taxon-name-part-type="species">fuscus</tp:taxon-name-part> <tp:taxon-name-part taxon-name-part-type="subspecies">fuscus</tp:taxon-name-part></tp:taxon-name></italic>. At the same latitude, but on the Pacific side of the same mountain range, <italic><tp:taxon-name><tp:taxon-name-part taxon-name-part-type="genus">Onthophagus</tp:taxon-name-part> <tp:taxon-name-part taxon-name-part-type="species">pseudofuscus</tp:taxon-name-part></tp:taxon-name></italic> is found at 2000 m a.s.l. or higher.</p><fig id="F8" position="float" orientation="portrait"><label>Map 2.</label><caption><p>Distribution of <italic><tp:taxon-name><tp:taxon-name-part taxon-name-part-type="genus">Onthophagus</tp:taxon-name-part> <tp:taxon-name-part taxon-name-part-type="species">clavijeroi</tp:taxon-name-part></tp:taxon-name></italic> and related species. Expanded from Zunino &amp; Halffter 1988, including data from this study.</p></caption><graphic xmlns:xlink="http://www.w3.org/1999/xlink" xlink:href="zookeys-572-023-g008.jpg" position="float" orientation="portrait" xlink:type="simple" id="oo_81593.jpg"/></fig><fig id="F10" position="float" orientation="portrait"><label>Map 3.</label><caption><p>Collection sites for <italic><tp:taxon-name><tp:taxon-name-part taxon-name-part-type="genus">Onthophagus</tp:taxon-name-part> <tp:taxon-name-part taxon-name-part-type="species">clavijeroi</tp:taxon-name-part></tp:taxon-name></italic> sp. n. (●). The two mountains mentioned in the text can be seen: La Malinche (4420 m a.s.l.) and El Pinal (3280 m a.s.l.).</p></caption><graphic xmlns:xlink="http://www.w3.org/1999/xlink" xlink:href="zookeys-572-023-g010.jpg" position="float" orientation="portrait" xlink:type="simple" id="oo_81594.jpg"/></fig><p>As noted in other groups of organisms distributed across the Sierra Madre Occidental and westernmost areas of the TMVB, the distribution of the <italic><tp:taxon-name><tp:taxon-name-part taxon-name-part-type="species">fuscus</tp:taxon-name-part></tp:taxon-name></italic> complex becomes discontinuous in the proximity of the southern part of the Durango State. This interruption may be due to several factors that are not exclusive of this region, such <!--PageBreak-->as an interruption of geographic continuity caused by recent orographic movements, and probably the lack of beetle collection in one of the least studied mountainous areas of Mexico (to date, only one single and isolated capture of <italic><tp:taxon-name><tp:taxon-name-part taxon-name-part-type="genus">Onthophagus</tp:taxon-name-part> <tp:taxon-name-part taxon-name-part-type="species">pseudofuscus</tp:taxon-name-part></tp:taxon-name></italic> has been reported for that area; see Map <xref ref-type="fig" rid="F8">2</xref>).</p><p>In the TMVB, the <italic><tp:taxon-name><tp:taxon-name-part taxon-name-part-type="species">fuscus</tp:taxon-name-part></tp:taxon-name></italic> complex is represented by several subspecies of <italic><tp:taxon-name><tp:taxon-name-part taxon-name-part-type="genus">Onthophagus</tp:taxon-name-part> <tp:taxon-name-part taxon-name-part-type="species">fuscus</tp:taxon-name-part></tp:taxon-name></italic>, such as <italic><tp:taxon-name><tp:taxon-name-part taxon-name-part-type="genus">Onthophagus</tp:taxon-name-part> <tp:taxon-name-part taxon-name-part-type="species">fuscus</tp:taxon-name-part> <tp:taxon-name-part taxon-name-part-type="subspecies">canescens</tp:taxon-name-part></tp:taxon-name></italic> and <italic><tp:taxon-name><tp:taxon-name-part taxon-name-part-type="genus">Onthophagus</tp:taxon-name-part> <tp:taxon-name-part taxon-name-part-type="species">fuscus</tp:taxon-name-part> <tp:taxon-name-part taxon-name-part-type="subspecies">mycetorum</tp:taxon-name-part></tp:taxon-name></italic> and <italic><tp:taxon-name><tp:taxon-name-part taxon-name-part-type="genus">Onthophagus</tp:taxon-name-part> <tp:taxon-name-part taxon-name-part-type="species">clavijeroi</tp:taxon-name-part></tp:taxon-name></italic> (easternmost side of the TMVB). <italic><tp:taxon-name><tp:taxon-name-part taxon-name-part-type="genus">Onthophagus</tp:taxon-name-part> <tp:taxon-name-part taxon-name-part-type="species">fuscus</tp:taxon-name-part> <tp:taxon-name-part taxon-name-part-type="subspecies">parafuscus</tp:taxon-name-part></tp:taxon-name></italic> is found in the southern part of the Sierra Madre Oriental. In addition to this U-shaped distribution across the mountain ranges that flank the Mexican High Plateau, <italic><tp:taxon-name><tp:taxon-name-part taxon-name-part-type="genus">Onthophagus</tp:taxon-name-part> <tp:taxon-name-part taxon-name-part-type="species">semiopacus</tp:taxon-name-part></tp:taxon-name></italic> is found southward, in the south-eastern part of the Puebla-Oaxaca Mountain System (Map <xref ref-type="fig" rid="F8">2</xref>).</p><p>It should be noted that recent cladistic analyses conducted by <xref ref-type="bibr" rid="B13">Gutiérrez-Velázquez (2013</xref>, unpublished data) support the monophyly of the <italic><tp:taxon-name><tp:taxon-name-part taxon-name-part-type="species">fuscus</tp:taxon-name-part></tp:taxon-name></italic> complex.</p><p>The distribution of this complex, as well as its possible monophyletic origin, the taxonomic relationships among taxa and the geomorphological history of the moun<!--PageBreak-->tain ranges may support the hypothesis of a modern (Pleistocene to the present) distribution. To our knowledge, <italic><tp:taxon-name><tp:taxon-name-part taxon-name-part-type="genus">Onthophagus</tp:taxon-name-part> <tp:taxon-name-part taxon-name-part-type="species">clavijeroi</tp:taxon-name-part></tp:taxon-name></italic> would represent a recent element within the <italic><tp:taxon-name><tp:taxon-name-part taxon-name-part-type="species">fuscus</tp:taxon-name-part></tp:taxon-name></italic> complex, even considering that so far it is only known on mountains of relatively recent geological configuration.</p><!--PageBreak--><p>El Pinal (3280 m a.s.l.) is associated with the mountain La Malinche (4461 m a.s.l., see Map <xref ref-type="fig" rid="F10">3</xref>) and its geological origin corresponds to the First Period of volcanic activity of La Malinche, which is estimated to have formed approximately 34 000 years ago, during the Late Pleistocene (<xref ref-type="bibr" rid="B4">Castro-Goeva and Siebe 2007</xref>). Further information on the <tp:taxon-name><tp:taxon-name-part taxon-name-part-type="subfamily">Scarabaeinae</tp:taxon-name-part></tp:taxon-name> of El Pinal is provided below in the Discussion.</p><p>
            <italic><tp:taxon-name><tp:taxon-name-part taxon-name-part-type="genus">Onthophagus</tp:taxon-name-part> <tp:taxon-name-part taxon-name-part-type="species">clavijeroi</tp:taxon-name-part></tp:taxon-name></italic> was collected between 2543 and 2710 m a.s.l. in areas with primary and secondary oak forest and open habitats with shrubby vegetation and pastures. It was collected exclusively in traps baited with decaying squid. No specimens were collected in traps baited with human excrement or horse dung, nor by direct capture in other different excrement types. This implies that <italic><tp:taxon-name><tp:taxon-name-part taxon-name-part-type="genus">Onthophagus</tp:taxon-name-part> <tp:taxon-name-part taxon-name-part-type="species">clavijeroi</tp:taxon-name-part></tp:taxon-name></italic> is likely to be necrophagous, a common feeding habit reported in various genera of Neotropical <tp:taxon-name><tp:taxon-name-part taxon-name-part-type="subfamily">Scarabaeinae</tp:taxon-name-part></tp:taxon-name> beetles, but one that is quite rare in American <italic><tp:taxon-name><tp:taxon-name-part taxon-name-part-type="genus">Onthophagus</tp:taxon-name-part></tp:taxon-name></italic>. It is possible that <italic><tp:taxon-name><tp:taxon-name-part taxon-name-part-type="genus">Onthophagus</tp:taxon-name-part> <tp:taxon-name-part taxon-name-part-type="species">clavijeroi</tp:taxon-name-part></tp:taxon-name></italic> is also found in the nearby mountain of La Malinche, but systematic sampling using necrotraps remains to be carried out in that area.</p><!--PageBreak--></tp:treatment-sec><ref-list><ref id="B30"><mixed-citation xmlns:xlink="http://www.w3.org/1999/xlink" xlink:type="simple">
          <person-group><name name-style="western"><surname>Zunino</surname><given-names>M</given-names></name><name name-style="western"><surname>Halffter</surname><given-names>G</given-names></name></person-group> (<year>1988</year>) <article-title>Análisis taxonómico, ecológico y biogeográfico de un grupo americano de <italic><tp:taxon-name><tp:taxon-name-part taxon-name-part-type="genus">Onthophagus</tp:taxon-name-part></tp:taxon-name></italic> (<tp:taxon-name><tp:taxon-name-part taxon-name-part-type="order">Coleoptera</tp:taxon-name-part></tp:taxon-name>: <tp:taxon-name><tp:taxon-name-part taxon-name-part-type="family">Scarabaeidae</tp:taxon-name-part></tp:taxon-name>).</article-title> <source>Monografía IX, Museo Regionale di Scienze Naturali, Torino</source> <volume>9</volume>: <fpage>1</fpage>–<lpage>211</lpage>.</mixed-citation></ref><ref id="B13"><mixed-citation xmlns:xlink="http://www.w3.org/1999/xlink" xlink:type="simple">
          <person-group><name name-style="western"><surname>Gutiérrez Velázquez</surname><given-names>AL</given-names></name></person-group> (<year>2013</year>) <source>El concepto de zona de transición y la hipótesis de Halffter sobre la Zona de Transición Mexicana. Confrontación con nuevos análisis biogeográficos</source>. <comment>PhD Dissertation</comment>. <publisher-name>Instituto de Ecología, A.C.</publisher-name>, <publisher-loc>Xalapa, México</publisher-loc>, <size units="page">115 pp</size>.</mixed-citation></ref><ref id="B4"><mixed-citation xmlns:xlink="http://www.w3.org/1999/xlink" xlink:type="simple">
          <person-group><name name-style="western"><surname>Castro-Goeva</surname><given-names>R</given-names></name><name name-style="western"><surname>Siebe</surname><given-names>C</given-names></name></person-group> (<year>2007</year>) <article-title>Late Pleistocene – Holocene stratigraphy and radiocarbon dating of La Malinche volcano, Central Mexico.</article-title> <source>Journal of Volcanology and Geothermal Research</source> <volume>162</volume>: <fpage>20</fpage>–<lpage>42</lpage>. doi: <ext-link xlink:type="simple" ext-link-type="doi" xlink:href="10.1016/j.jvolgeores.2007.01.002">10.1016/j.jvolgeores.2007.01.002</ext-link></mixed-citation></ref></ref-list></tp:taxon-treatment>
